# Supplementary material for: Rapid Evolution of Primate Type 2 Immune Response Factors Linked to Asthma Susceptibility
Source: Genome Biol Evol. 2017 Jul 6;9(6):1757–65. doi: 10.1093/gbe/evx120 (PMC5569703; doi:10.1093/gbe/evx120)
Supplement: Supplementary data [file evx120_Supp1.txt]

IL13: CLUSTAL O(1.2.1) multiple sequence alignment
human ------------------------------------------------------------	0
chimpanzee ------------------------------------------------------------	0
gorilla ------------------------------------------------------------	0
orangutan ------------------------------------------------------------	0
siamang ------------------------------------------------------------	0
WCgibbon ------------------------------------------------------------	0
WHgibbon ------------------------------------------------------------	0
rhesus ------------------------------------------------------------	0
baboon ------------------------------------------------------------	0
AllensSM ------------------------------------------------------------	0
greenM ATGGTGTCAGGCGTCACCACTTGGGCCTATAAAAGCTGCCACAAGACGCCAAGGCTACAA	60
colobus ------------------------------------------------------------	0
SNmonkey ------------------------------------------------------------	0
marmoset ------------------------------------------------------------	0
mtamarin ------------------------------------------------------------	0
squirrelM ------------------------------------------------------------	0
woollyM ------------------------------------------------------------	0
titi ------------------------------------------------------------	0
Gsaki ------------------------------------------------------------	0
human ------------ATGCATCCGCTCCTCAATCCTCTCCTGTTGGCACTGGGCCTCATGGCG	48
chimpanzee ------------------------------------------------------ATGGCA	6
gorilla ------------------------------------------------------ATGGCG	6
orangutan ------------ATGCGTCCGCTCCTCAATCCTCTCCTGTTGGCACTGGGCCTCATGGCA	48
siamang ------------------------------------------------------ATGGCG	6
WCgibbon ------------------------------------------------------ATGGCG	6
WHgibbon ------------------------------------------------------ATGGCG	6
rhesus ------------------------------------------------------ATGGCG	6
baboon ------------------------------------------------------ATGGCG	6
AllensSM ------------------------------------------------------ATGGCG	6
greenM GCCACCCAGCCTATGCGTCCGCTCCTCAATCCTCTCCTGTTGGCACTGGGCCTCATGGCG	120
colobus ------------------------------------------------------ATGGCG	6
SNmonkey ------------ATGCGTCCGCTCCTCAATCCTCTCCTGTTGGCACTGGGCCTCATGGAG	48
marmoset ------------------------------------------------------ATGGCG	6
mtamarin ------------------------------------------------------ATGGCG	6
squirrelM ------------------------------------------------------ATGGCG	6
woollyM ------------------------------------------------------ATGGCG	6
titi ------------------------------------------------------ATGGCG	6
Gsaki ------------------------------------------------------ATGGCG	6
****
human CTTTTGTTGACCACGGTCATTGCTCTCACTTGCCTTGGCGGCTTTGCCTCCCCAGGCCCT	108
chimpanzee CTTTTGTTGACCACGGTCATTGCTCTCACTTGCCTTGGCGGCTTTGCCTCCCCAGGCCCT	66
gorilla CTTTTTTTGACCACGGTCATTGCTCTCACTTGCCTCGGCAGCTTTGCCTCCCCAGGCCCT	66
orangutan CTCTTGTTGACCACGGTCATTGCTCTCACTTGCCTCGGTGGCTTTGCCTCCCCAGGCCCT	108
siamang CTCTTGTTGACCACGGTCATTGCTCTCACTTGCCTCGGTGGCTTTGCCTCCCCAGGCCCT	66
WCgibbon CTCTTGTTGACCACGGTCATTGCTCTCACTTGCCTCGGTGGCTTTGCCTCCCCAGGCCCT	66
WHgibbon CTCTTGTTGACCACGGTCATTGCTCTCACTTGCCTCGGTGGCTTTGCCTCCCCAGGCCCT	66
rhesus CTTTTGTTGACCACGGTCATTGCTCTCACTTGCCTCGGCGGCTTTGCCTCCCCAAGCCCT	66
baboon CTCTTGTTGACCATGGTCATTGCTCTCACTTGCCTCGGCGGCTTTGCCTCCCCAAGCCCT	66
AllensSM CTCTTGTTGACCATGGTCATTGCTCTCACTTGCCTCGGCGGCTTTGCCTCCCCAAGCCCT	66
greenM CTCTTGTTGACCATGGTCATTGCTCTCACTTGCCTCAGCGGCTTTGCCTCCCCAAGCCCT	180
colobus CTCTTGTTGACCATGGTCATTGCTCTCACTTACCTCGGCGGCTTTGCCTCCCCAAGCCCT	66
SNmonkey CTCTTATTGACCATGGTCATTGCTCTCACTTACCTCGGCGGCTTTGCCTCCCCAAGCCCT	108
marmoset CTTTGGTTGACCATGGTCATTGCTCTCACTTGCCTCGGCGGCCTTGCCTCCCCAGGCCCC	66
mtamarin CTTTGGTTGACCATGGTCATTGCTCTCACTTGCCTCGGCGGCCTTGCCTCCCCAGGCCCC	66
squirrelM CTTTGGTTGACCATGGTCATTGCTCTCACTTGCCTCGGCGGCCTTGCCTCCCCAGGCCCC	66
woollyM CTTTGGTTGACCATGGTCATTGCTCTCACTTGCCTCGGCGGCCTTGCCTCCCCAGGCCCC	66
titi CTTTGGTTGACCATGGTGATTGCTCTCACTTGCCTTGGCGGCCTTGCCTCCCCAGGCCCC	66
Gsaki CTTTGGTTGACCATGGTGATTGCTCTCACTTGCCTCAGCGGCCTTGCCTCCCCAGGCCCC	66
** * ******* *** ************* *** * ** *********** ****
human GTGCCTCCCTCTACAGCCCTCAGGGAGCTCATTGAGGAGCTGGTCAACATCACCCAGAAC	168
chimpanzee GTGCCTCCCTCTACAGCCCTCAGGGAGCTCATTGAGGAGCTGGTCAACATCACCCAGAAC	126
gorilla GTGCCTCCCTCTACAGCCCTCAGGGAGCTCATTGAGGAGCTGGTCAACATCACCCAGAAT	126
orangutan GTGCCTCCCTCTACAGCCCTCAGGGAGCTCATTGAGGAGCTGGTCAACATCACCCAGAAC	168
siamang GTGCCTCCCTCTACAGCCCTCAGGGAGCTCATTGAGGAGCTGGTCAACATCACCCAGAAC	126
WCgibbon GTGCCTCCCTCTACAGCCCTCAGGGAGCTCATTGAGGAGCTGGTCAACGTCACCCAGAAC	126
WHgibbon GTGCCTCCCTCTACAGCCCTCAGGGAGCTCATTGAGGAGCTGGTCAACATCACCCAGAAC	126
rhesus GTGCCTCGCTCTACAGCCCTCAAGGAGCTCATTGAGGAGCTGGTCAACATCACCCAGAAC	126
baboon GTGCCTCCCTCTACAGCCCTCAGGGAGCTCATTGAGGAGCTGGTCAACATCACCCAGAAC	126
AllensSM GTGCCTCCCTCCACAGCCCTCAAGGAGCTCATTGAGGAGCTGGTCAACATCACCCAGAAC	126
greenM GTGCCTCCCTCCACAGCCCTCAAGGAGCTCATTGAGGAGCTGGTCAACATCACCCAGAAC	240
colobus GTGCCTCCCTCTACAGCCCTCAAGGAGCTCATTGAGGAGCTGGTCAACATCACCCAGAAC	126
SNmonkey GTGCCTCCCTCTACAGCCCTCAAGGAGCTCATTGAGGAGCTGGTCAACATCACCCAGAAC	168
marmoset GTGCCTCCCTATACAGCCCTCAAGGAGCTCATTGAAGAGCTGGTCAACATCACCCAGAAC	126
mtamarin GTGCCTCCCTATACAGCCCTCAAGGAGCTTATTGAAGAGCTGGTCAACATCACCCAGAAC	126
squirrelM GTGCCTCCCTATACAGCCCTCAAGGAGCTCATTGAAGAGCTGGTCAACATCACCCAGAAC	126
woollyM ATGCCTCCCTATACGGCCCTCAAGGAGCTCATTGAAGAGCTGGTCAACATCACCCAGAAC	126
titi GTGCCCCACTACACAGCCCTCAAGGAGCTCATTGAAGAGCTGGTCAACATCACCCAGAAC	126
Gsaki GTGCCTCCCTATACAGCCCTCAAGGAGCTCATTGAAGAGCTGGTCAACATCACCCAGAAC	126
**** * ** ** ******* ****** ***** ************ **********
human CAGA---AGGCTCCGCTCTGCAATGGCAGCATGGTATGGAGCATCAACCTGACAGCTGGC	225
chimpanzee CAGA---AGGCTCCGCTCTGCAATGGCAGCATGGTATGGAGCATCAACCTGACAGCTGGC	183
gorilla CAGA---AGGCTCCGCTCTGCAATGGCAGCATGGTATGGAGCATCAACCTGACAGCTGGC	183
orangutan CAGA---AGGCCCCGCTCTGCAATGGCAGCATGGTGTGGAGCATCAACCTGACAGCTGGC	225
siamang CAGA---AGACCCCGCTCTGCAATAGCAGCATGGTGTGGAGCATCAACCTGACAGCTGGT	183
WCgibbon CAGA---AGACCCCGCTCTGCAATGGCAGCATGGTGTGGAGCACCAACCTGACAGCTGGT	183
WHgibbon CAGA---AGACCCCGCTCTGCAATGGCAGCATGGTGTGGAGCATCAACCTGACAGCTGGT	183
rhesus CAGA---AGGCCCCGCTCTGCAATGGCAGCATGGTGTGGAGCATCAACCTGACAGCTGGC	183
baboon CAGA---AGGCCCCGCTCTGCAATGGCAGCATGGTGTGGAGCATCAACCTGACAGCTGGC	183
AllensSM CAGA---AGGCCCCGCTCTGCAATGGCAGCATGGTGTGGAGCATCAACCTGACAGCTGGC	183
greenM CAGA---AGGCCCCGCTCTGCAATGGCAGCATGGTGTGGAGCATCAACCTGACAGCTGGC	297
colobus CAGA---AGGCCCCGCTCTGCAATGGCAGCATGGTGTGGAGCATCAACCTGACAGCTGGC	183
SNmonkey CAGA---AGGCCCCGCTCTGCAATGGCAGCATGGTGTGGAGCATCAACCTGACAGCTGGC	225
marmoset CAGA---AGGCCCCCCTCTGCAATGGCAGCATGGTGTGGAGCATCAACATGACAGCTGGC	183
mtamarin CAGG---TGGCCCCCCTCTGCAATGGCAGCATGGCGTGGAGCATCAACATGACAACTGGC	183
squirrelM CAGGTGAGTGCCCCCCTCTGCAATGGCAGCATGGTGTGGAGCATCAACATGACAGCTGGC	186
woollyM CAGA---AGGCCCCCCTCTGCAATGGCAGCATGGTGTGGAGCATCAACATGACAGCTGGC	183
titi CAGA---AGGCCCCCCTCTGCAATGGCAGCATGGTGTGGAGCATCAACATGACAGCTGGT	183
Gsaki CAGA---AGGCCCCCCTCTGCAATGGCAGCATGGTGTGGAGCATCAACATGACAGCTGGT	183
*** * ** ********* ********* ******* **** ***** ****
human ATGTACTGTGCAGCCCTGGAATCCCTGATCAACGTGTCAGGCTGCAGTGCCATCGAGAAG	285
chimpanzee GTGTACTGTGCAGCCCTGGAATCCCTGATCAACGTGTCAGGCTGCAGTGCCATCGAGAAG	243
gorilla GTGTACTGTGCAGCCCTGGAATCCCTGATCAACGTGTCAGGCTGCAGTGCCATCGAGAAG	243
orangutan GTGTACTGTGCGGCCCTGGAATCCCTGGTCAACGTGTCAGGCTGCAGTGCCATCGAGAAG	285
siamang GTGTACTGTGCAGCCCTGGAATCCCTGATCAATGTGTCAGGCTGCAGTGCCATCGAGAAG	243
WCgibbon GTGTACTGTGCAGCCCTGGAATCCCTGATCAATGTGTCAGGCTGCAGTGCCATCGAGAAG	243
WHgibbon GTGTACTGTGCAGCCCTGGAATCCCTGATCAATGTGTCAGGCTGCAGTGCCATCGAGAAG	243
rhesus GTGTACTGTGCAGCCCTGGAATCCCTGATCAACGTGTCAGGCTGCAGTGCCATCGAGAAG	243
baboon GTGTACTGTGCAGCCCTGGAATCCCTGATCAACGTGTCAGGCTGCAGTGCCATCGAGAAG	243
AllensSM GTGTACTGTGCAGCCCTGGAATCCCTGATCAACGTGTCAGGCTGCAGTGCCATCGAGAAG	243
greenM GTGTACTGTGCAGCCCTGGAATCCCTGATCAATGTGTCAGGCTGCAGTGCCATCGAGAAG	357
colobus GTGTACTGTGCAGCCCTGGAATCCCTGATCAACGTGTCAGGCTGCAGTGCCATCGAGAAG	243
SNmonkey GTGTACTGTGCAGCCCTGGAATCCCTGATCAACGTGTCAGGCTGCAGTGCCATCGAGAAG	285
marmoset GTGTACTGTGCAGCCCTGGAATCCCTGATCAATGTGTCAGGGTGCAGTGCCATCGAGAAG	243
mtamarin GTGTACTGTGCAGCCCTGGAATCCCTGATCAATGTGTCAGGGTGCAGTGCCATTGAGAAG	243
squirrelM GTGTACTGTGCAGCCCTGGAATCCCTGATTAACGTGTCCAGGTGCAGTGCCATCGAGAAG	246
woollyM GTGTACTGTGCAGCCCTGGAATCCCTGATCAATGTGTCAGGGTGCAGTGCCATCGAGAAG	243
titi GTGTACTGTGCAGCCCTGGAATCCCTGATCAACATGTCAGGGTGCAGTGCCATCGAGAAG	243
Gsaki GTGTACTGTGCAGCCCTGGAATCCCTGATCAACGTGTCAGGGTGCAGTGCCATCGAGAAG	243
********** *************** * ** **** * *********** ******
human ACCCAGAGGATGCTGAGCGGATTCTGCCCGCACAAGGTCTCAGCTGGGCAGTTTTCCAGC	345
chimpanzee ACCCAGAGGATGCTGAGCGGATTCTGCCCGCACAAGGTCTCAGCTGGGCAGTTTTCCAGC	303
gorilla ACCCAGAGGATGCTGAGCGGATTCTGCCCGCACAAGGTCTCAGCTGGGCAGTTTTCCAGC	303
orangutan ACCCAGAGGATGCTGAGCGGATTCTGCCCGCACAAGGTCTCAGCTGGGCAGTTCTCCAGC	345
siamang ACCCAGAGGATGCTGAGCGGATTCTGCCCGCACAAGGTCTCAGCTGGGCAGTTTTCCAGC	303
WCgibbon ACCCAGAGGATGCTGAGCGGATTCTGCCTGCACAAGGTCTCAGCTGGGCAGTTTTCCAGC	303
WHgibbon ACCCAGAGGATGCTGAGCGGATTCTGCCCGCACAAGGTCTCAGCTGGGCAGTTTTCCAGC	303
rhesus ACCCAGAGGATGCTGAACGGATTCTGCCCGCACAAGGTCTCAGCTGGGCAGTTTTCCAGC	303
baboon ACCCAGAGGATGCTGAACGGATTCTGCCCGCACAAGGTCTCAGCTGGGCAGTTTTCCAGC	303
AllensSM ACCCAGAGGATGCTGAACGGATTCTGCCCGCACAAGGTCTCAGCTGGGCAGTTTTCCAGC	303
greenM ACCCAGAGGATGCTGAACGGATTCTGCCCGCACAAGGTCTCCGCTGGGCAGTTTTCCAGC	417
colobus ACCCAGAGGATGCTGAACGGATTCTGCCCACACAAGGTCTCGGCTGGGCAGTTTTCCATC	303
SNmonkey ACCCAGAGGATGCTGAACGGATTCTGCCCGCACAAGGTCTCAGCTGGGCAGTTTTCCATC	345
marmoset ACCCAGAGGATGCTGAGCGGATTCTGCCCACACAAGGTCTCAGCCGGGCAGTTTTCCAGC	303
mtamarin ACCCAGAGGATGCTGAGCGGATTCTGCCCACACAAGGTCTCAGCCGGGCAGTTTTCCAGC	303
squirrelM ACCCAGAGGATGCTGAGCGGATTCTGCCCACACAAGGTCTCAGCCGGGCAGTTTTCCAGC	306
woollyM ACCCAGAGGATGCTGAGCGGATTCTGCCCACACAAGGTCTCAGCTGGGCAGTTTTCCAGC	303
titi ACCCAGAGGATGCTGAGCGGATTCTGCCCACACAAGGTCTCAGCCGGGCAGTTTTCCAGC	303
Gsaki ACCCAGAGGATGCTGAGCGGATTCTGCCCACACAAGGTCTCAGCCGGGCAGTTTTCCAGT	303
**************** *********** *********** ** ******** ****
human TTGCATGTCCGAGACACCAAAATCGAGGTGGCCCAGTTTGTAAAGGACCTGCTCTTACAT	405
chimpanzee TTGCATGTCCGAGACACCAAAATCGAGGTGGCCCAGTTTGTAAAGGACCTGCTCTTACAT	363
gorilla TTGCATGTCCGAGACACCAAAATCGAGGTGGCCCAGTTTGTAAAGAACCTGCTCTTACAT	363
orangutan TTGCATGTCCGAGACACCAAAATCGAGGTGGCCCAGTTTGTAAAGGACCTGCTCTTACAT	405
siamang TTGCATGTCCGAGACACCAAAATCGAGGTGGCCCAGTTTGTAAAGGACCTGCTCTTACAT	363
WCgibbon TTGCATGTCCGAGACACCAAAATCGAGGTGGCCCAGTTTGTAAAGGACCTGCTCTTACAT	363
WHgibbon TTGCATGTCCGAGACACCAAAATCGAGGTGGCCCAGTTTGTAAAGGACCTGCTCTTACAT	363
rhesus TTGCGTGTCCGAGACACCAAAATCGAGGTGGCCCAGTTTGTAAAGGACCTGCTCGTACAT	363
baboon TTGCGTGTCCGAGACACCAAAATCGAGGTGGCCCAGTTTGTAAAGGATCTGCTCTTACAT	363
AllensSM TTGCGTGTCCGAGACACCAAAATCGAGGTGGCCCAGTTTGTAAAGGACCTGCTCTTACAT	363
greenM TTGCGTGTCCGAGACACCAAAATCGAGGTGGCCCAGTTCGTAAAGGACCTGCTCTTACAT	477
colobus TTGCGTGTCCGAGACACCAAAATTGAGGTGGCCCAGTTTGTAAAGGACCTGCTCTTACAT	363
SNmonkey TTGCGTGTCCGAGACACCAAAATCGAGGTGGCCCAGTTTGTAAAGGACCTGCTCTTACAT	405
marmoset TTGCTTGTCCGAGACACCAAAATCGAAGTGGCCCAGTTTGTAAAGGACCTGCTCAGACAT	363
mtamarin TTGCTTGTCCGAGACACCAAAATCGAAGTGGCCCAGTTTGTAAAGGACCTGCTCAGACAT	363
squirrelM TTGCTTGTCCAAGACACCAAAATCGAAGTGGCCCAGTTTGTAAAGGACCTGCTCAGACAC	366
woollyM TTGTTTGTCCGAGACACCAAAATCGAAGTGGCCCAGTTTGTAAAGGACCTGCTCAGACAT	363
titi TTGCTTGTCCGAGACACCAAAATTGAAGTGGCCCAGTTTGTAAAGGACCTGCTCAGACAT	363
Gsaki TTGCTTGTCCGAGACACCAAAATCGAAGTGGCCCAGTTTGTAAAGGACCTGCTCAGACAT	363
*** ***** ************ ** *********** ****** * ****** ***
human TTAAAGAAACTTTTTCGCGAGGGACAGTTCAACTGA	441
chimpanzee TTAAAGAAACTTTTTCGCGAGGGACGGTTCAACTGA	399
gorilla TTAAAGAAACTTTTTCGCGAGGGACGGTTCAACTGA	399
orangutan TTAAAGAAACTTTTTCGCGAGGGACGGTTCAACTGA	441
siamang TTAAAGAAACTTTTTCGCGAGGGACGGTTCAACTGA	399
WCgibbon TTAAAGAAACTTTTTCGCGAGGGACGGTTCAACTGA	399
WHgibbon TTAAAGAAACTTTTTCGCGAGGGACGGTTCAACTGA	399
rhesus TTAAAGAAACTTTTTCGCGAGGGACGGTTCAACTGA	399
baboon TTAAAGAAACTTTTTCGCGAGGGACAGTTCAACTGA	399
AllensSM TTAAAGAAACTTTTTCGCGAGGGACAGTTCAACTGA	399
greenM TTAAAGAAACTTTTTCGCGAGGGACAGTTCAACTGA	513
colobus TTAAAGAAACTTTTTCGCGAGGGACAGTTCAACTGA	399
SNmonkey TTAAAGAAACTTTTTCGCGAGGGACAGTTCAACTGA	441
marmoset TTAAGGAAACTTTTTCACCAGGGAACGTTCAACTGA	399
mtamarin TTAAGGAAACTTTTTCACCAGGGAACGTTCAACTGA	399
squirrelM TTAAGGAAACTTTTTCACCAGGGAAAGTTCAACTGA	402
woollyM TTAAGGAAACTTTTTCACCAGGGAAAGTTCAACTGA	399
titi TTAAGGAAACTTTTTCACCAGGGAAAGTTCAACTGA	399
Gsaki TTAAGGAAACTTTTTCACCAGGGAAAGTTCAACTGA	399
**** *********** * ***** **********
MBP: CLUSTAL O(1.2.1) multiple sequence alignment
human ATGAAACTCCCCTTACTTCTGGCTCTTCTATTTGGGGCAGTTTCTGCTCTTCATCTAAGG	60
chimpanzee ATGAAACTCCCCCTACTTCTGGCTCTTCTATTTGGGGCAGTTTCTGCTCTTCATCTAAGG	60
bonobo ATGAAACTCCCCCTACTTCTGGCTCTTCTATTTGGGGCAGTTTCTGCTCTTCATCTAAGG	60
gorilla ATGAAACTCCCCCTACTTCTGGCGCTTCTATTTGGGGCAGTTTCTGCTCTTCATCTAAGG	60
orangutan ATGAAACTCCCCCTACTTCTGGCTCTTCTATTTGGGGCAGTTTCTGCTCTTCATCTGAGG	60
siamang ATGAAACTCCCCCTACTTCTGGCTTTTCTATTTGGGGCAGTTTCTGCTCTTCATCTGAGG	60
WCgibbon ATGAAACTCCCCCTACTTCTGGCTCTTCTATTTGGGGCAGTTTCTGCTCTTCATCTGAGG	60
WHgibbon ATGAAACTCCCCCTACTTCTGGCTCTTCTATTTGGGGCAGTTTCTGCTCTTCATCTGAGG	60
CEmacaque ATGAAACTCCTCCTACTTCTGGCTCTTCTATTTGGGGCAGTTTCTGCTCTTCATCTGAGG	60
baboon ATGAAACTCCCCCTACTTCTGGCTCTTCTATTTGGGGCAGTTTCTGCTCTTCATCTGAGG	60
mangabey ATGAAACTCCCCCTACTTCTGGCTCTTCTATTTGGGGCAGTTTCTGCTCTTCATCTGAGG	60
AllensSM ATGAAACTCCCCCTACTTCTGGCTCTTCTATTTGGGGCAGTTTCTGCTCTTCATCTGAGG	60
greenM ATGAAACTCCCCCTACTTCTGGCTCTTCTATTTGGGGCAGTTTCTGCTCTTCATCTGAGG	60
colobus ATGAAACTCCCCCTACTTCTGGCTCTTCTATTTGGGGCAGTTTCTGCTCTTCATCTGTGG	60
SNmonkey ATGAAACTCCCCCTACTTCTGGCTCTTCTATTTGGGGCAGTTTCTGCTCTTCATCTGAGT	60
marmoset ATGAGACTCCCCCTACTTCTGGCTCTCCTATTTGGGGCAGTTTCTGCTCTCCATCTGAGG	60
squirrelM ATGAAACTCCCCCTACTTCTGGCTCTCCTATTTGGGGCAGTTTCTGCTCTCCATCTGAGG	60
woollyM ATGAAACTCCCCCTACTTCTGGCTCTCCTATTTGGGGCAGTTTCTGCTCTCCATCTGAGG	60
howlerM ATGAAACTCCCCCTACTTCTGGCTCTCCTATTTGGGGCAGTTTCTGCTCTCCATCTGAGG	60
**** ***** * ********** * *********************** ***** *
human TCTGAGACTTCCACCTTTGAGACCCCTTTGGGTGCTAAGACGCTGCCTGAGGATGAGGAG	120
chimpanzee TCTGAGACTTCCACCTTTGAGACCCCTTTGGGTGCTAAGACGCTGCCTGAGGATGAGGAG	120
bonobo TCTGAGACTTCCACCTTTGAGACCCCTTTGGGTGCTACGACGCTGCCTGAGGATGAGGAG	120
gorilla TCTGAGACTTCCACCTTTGAGACCCCTTTGGGTGCTAAGACGCTGCCTGAGGATGAGGAG	120
orangutan TCCGAGACTTCCACCTTTGAGACCCCTTTGGGTGCTAAGACGCTGCCTGAGGATGAGGAG	120
siamang TCTGAGACTTCCACCTTTGAGACCCCTTTGGGTGCTAAGACGCTGCCTGAGGATGAGGAG	120
WCgibbon TCTGAGACTTCCACCTTTGAGACCCCTTTGGGTGCTAAGACGCTGCCTGAGGATGAGGAG	120
WHgibbon TCTGAGACTTCCACCTTTGAGACCCCTTTGGGTGCTAAGACGCTGCCTGAGGATGAGGAG	120
CEmacaque CCTGAGACTTCCACCTTTGAGAGCACTTTGGGTGCTAAGACCCTGCCTGAGGATGAGGAG	120
baboon CCTGAGACTTCCACCTTTGAGAGCACTTTGGGTGTTAAGACCCTGCCTGAGGATGAGGAG	120
mangabey CCTGAGACTTCCACCTTTGAGAGCACTTTGGGTGTTAAGACCCTGCCTGAGGATGAGGAG	120
AllensSM CCTGAGACTTCCACCTTTGAGAGCACTTTGGGTGCTAAGACCCTGCCTGAGGATGAGGAG	120
greenM CCTGAGACTTCCACCTTTGAGAGCACTTTGGGTGCTAAGACCCTGCCTGAGGATGAGGAG	120
colobus CCTGAGACTTCCACCTTTGAGAGCACTTTGGGTGCTAAGACCCTGCCTGAGGATGAGGAG	120
SNmonkey CCTGAGACTTCCACCTTTGAGAGCACTTTGGGTGCTAAGACCCTGCCTGAGGATGAGGAG	120
marmoset TCTGAGACTTCCAACTTTGAAAGCCTTTTGGGTGCTAAGACCCTGCCTGAGGATGAGGAG	120
squirrelM TCGGAGACTTCCAACTTTGAAAGCCTTTTGGGTGCTAAGACCCTGCCTGAGGATGAGGAG	120
woollyM TCTGAGACTTCCAACTTTGAAAGCCTTTTGGGTGCTAAGACCCTGCCTGAGGATGAGGAG	120
howlerM TCTGAGACTTCCAACTTTGAAAGCCTTTTGGGTGCTAAGACCCTGCCTGAGGATGAGGAG	120
* ********** ****** * * ******** ** *** ******************
human ACACCAGAGCAGGAGATGGAGGAGACCCCTTGCAGGGAGCTGGAGGAAGAGGAGGAGTGG	180
chimpanzee ACACCAGAGCAGGAGATGGAGGAGACCCCTTGCAGGGAGCTGGAGGAAGAGGAGGAGTGG	180
bonobo ACACCAGAGCAGGAGATGGAGGAGACCCCTTGCAGGGAGCTGGAGGAAGAGGAGGAGTGG	180
gorilla ACACCAGAGCAGGAGATGGAGGAGACCCCTTGCAGGGAGCTGGAGGAAGAGGAGGAGTGG	180
orangutan ACACCAGAGCAGGAGATGGAGGAGACCCCTTGCCGGGAGCTGGAGGAAGAGGAGGAGTGG	180
siamang ACACCAGAGCAGGAGGTGGAGGAGACCCCTTCCAGAGAGCTGGAGGAAGAGGAGGAGTGG	180
WCgibbon ACACCAGAGCAGGAGGTGGAGGAGACCCCTTCCAGAGAGCTGGAGGAAGAGGAGGAGTGG	180
WHgibbon ACACCAGAGCAGGAGGTGGAGGAGACCCCTTCCAGGGAGCTGGAGGAAGAGGAGGAGTGG	180
CEmacaque ATGCCAGAACAGGAGGTGGAGGAGATCCTTTCCAGGGAGCTGGAGGAAGAGGAGGAGGGG	180
baboon ATGCCAGAACAGGAGGTGGAGGAGATCCTTTCCAGGGAGCTGGAGGAAGAG---GAGGGG	177
mangabey ATGCCAGAACAGGAGGTGGAGGAGATCCTTTCCAGGGAGCTGGAGGAAGAG---GAGGGG	177
AllensSM ATGCCAGAACAGGAGGTGGAGGAGACCCTTTCCAGGGAGCCGGAGGAAGAGGAGGAGGGG	180
greenM ATGCCAGAACAGGAGGTGGAGGAGATCCTTTCCAGGGAGCTGGAGGCAGAGGAGGAGGGG	180
colobus ATGCCAGAACAGGAGGTGGAGGAGATCCTTTCCAGGGAGCTGGAGGAAGAGGAGGAGGGG	180
SNmonkey ATGCCAGAACAGGAGGTGGAGGAGATCCTTTCCAGGGAGCTGGAGGAAGAGGAGGAGGGG	180
marmoset ATGCCAGAACAGGAGGTGGAGGAG---------------CTGGAGGGAGAGGAGGAGGGG	165
squirrelM ATGCCAGAACAGGAGGTGGAGGAG---------------CTGGAGACCGAGGAGGAGGGG	165
woollyM ATGCCAGAACAGGAGGTAGAGGAG---------------CTGGAGGGAGAGGAGGAGGGG	165
howlerM ATGCCAGAACAGGAGGTAGATGAG---------------CTGGAGGGAGAGGAGGAGGGG	165
* ***** ****** * ** *** * **** *** *** **
human GGCTCTGGAAGTGAAGATGCCTCCAAGAAAGATGGGGCTGTTGAGTCTATCTCAGTGCCA	240
chimpanzee GGCTCTGGAAGTGAAGATGCCTCCAAGAAAGATGGGGCTGTTGAGTCTATCTCAGTGCCA	240
bonobo GGCTCTGGAAGTGAAGATGCCTCCAAGAAAGATGGGGCTGTTGAGTCTATCTCAGTGCCA	240
gorilla GGCTCTGGAAGTGAAGATGCCTCCAAGAAAGATGGGGCTGTTGAGTCTATCTCACTGCCA	240
orangutan GGCTCTGGAAGTGAAGATGCCTCCAAGGAAGATGGGGCTGTTGAGTCTATCTCAGTCCCA	240
siamang GGCTCTGGAAGTGAAGATGCCTCCAAGGAAGACGGGGCTGTTGAGTCTATCTTAGTCCCA	240
WCgibbon GGCTCTGGAAGTGAAGATGCCTCCAAGGAAGACGGGGCTGTTGAGTCTATCTTAGTCCCA	240
WHgibbon GGCTCTGGAAGTGAAGATGCCTCCAAGGAAGACGGGGCTGTTGAGTCTATCTTAGTCCCA	240
CEmacaque GGCTCTGGAAGTGAAGATGCCTCCAAGGAAGATGGGGCTGTTAAGTTGATCTCAGTCCCA	240
baboon GGCTCTGGAAGTGAAGATACCTCCAAGGAAGATGGGGCTGTTGCGTTGATCTCAGTCCCA	237
mangabey GGCTCTGGAAGTGAAGATACCTCCAAGGAAGATGGGGCTGTTGCGTTGATCTCAGTCCCA	237
AllensSM GGCTCTGGAAGTGAAGATGCCTCCAAGGAAGATGGGGCTGTTGAGTTGATCTCAGTCCCA	240
greenM GGCTCTGGAAGTGAAGATGCCTCCAAGGAAGATGGGGCTGTTGAGTTGATCTCAGTCCCA	240
colobus GGCTCTGGAAGTGAAGATGCCTCCAAGAAAGATGGGGCTGTTGAGTCGATCTCAGTCCCA	240
SNmonkey GGCTCTGGAAGTGAAGATGCCTCCAAGGAAGATGGGGCTGTTGAGTCGATCTCAGTCCCA	240
marmoset GGCTCTGGAAGTGAAGATGCCTCCAAGGAAGACAGGGCTGTTGAGTCAATCTCGGTCCCA	225
squirrelM GGCCCTGGAAGTGAAGATGCCTCCAAGGAAGACGGGGCTGTTGAGTCTATCTCAGTCCCA	225
woollyM GGCTCTGGAAGTGAAGATGCCTCCAAGGAAGACAGGGCTGTTGAGTCGATCTCAGTCCCA	225
howlerM AGCTCTGGAAGTGAAGATGCCTCCAAGGAACATGGGGCTGTTGAGTCGATCTCAGTCCCA	225
** ************** ******** ** * ******** ** **** * ***
human GATATGGTGGACAAAAACCTTACGTGTCCTGAGGAAGAGGACACAGTAAAAGTGGTGGGC	300
chimpanzee GATATGGTGGACAAAAACCTTACATGTCCTGAGGAAGAGGACACAGTAAAAGTGGTGGGC	300
bonobo GATATGGTGGACAAAAACCTTACGTGTCCTGAGGAAGAGGACACAGTAAAAGTGGTGGGC	300
gorilla GATATGGTGGACAAAAACCTTACGTGTCCTGAGGAAGAGGACACAGTAAAAGTGGTGGGC	300
orangutan GACATGGTGGACAAAAACCTTACGTGTCCTGAGGAAGAGGACACAGTAAAAGTGGTGGGC	300
siamang GATATGGTGGACAAAAACCTTACGTGTCCTGAGGAAGAGGACACAGTAAAAGTGGTGGGC	300
WCgibbon GATATGGTGGACAAAAACCTTACGTGTCCTGAGGAAGAGGACACAGTAAAAGTGGTGGGC	300
WHgibbon GATATGGTGGACAAAAACCTTACGTGTCCTGAGGAAGAGGACACAGTAAAAGTGGTGGGC	300
CEmacaque GATATGGTAGACAAAAACCTTACATGTCCTGAGGAAGAGGACACAGTAAAAGTGGTGGGC	300
baboon GATATGGTGGACAAAAACCTTACGTGTCCTGAGGAAGAGGACACAGTAAAAGTGGTGGGC	297
mangabey GATATGGTGGACAAAAACCTTACGTGTCCTGAGGAAGAGGACACAGTAAAAGTGGTGGGC	297
AllensSM GATATGGTAGACAAAAACCTTACGTGTCCTGAGGAAGAGGACACAGTAAAAGTGGTGGGC	300
greenM GATATGGTAGACAAAAACCTTACGTGTCCTGAGGAAGAGGACACAGTAAAAGTGGTGGGC	300
colobus AATATGGTAGACAAAAACCTTACGTGTCCTGAGGAAGAGGACACAATAAAAGTGGTGGGC	300
SNmonkey GATATGGTAGACAAAAACCTTACGTGTCCTGAGGAAGAGGATACAATAAAAGTGGTGGGC	300
marmoset GATGTGGTAGACAGAAACCTTCTGTGTCCTAAGGAAGAGGACACAGTACAACTGGTGGGC	285
squirrelM GATTTGGTAGACAAAAACCTTCCATGTCCTGAGGAAGAGGACACAGTACAACTGGTGGGC	285
woollyM GATGCGGTAGACAAAAACCTTCCGTGTCCTGAGGAAGAGGACACAGTACAACTGGTGGGC	285
howlerM GATGCGGTAGACAAAAATCTTCCGTGTCCTGAGGAAGAGGACACAGTACAACTGGTGGGC	285
* *** **** *** *** ****** ********** *** ** ** ********
human ATCCCTGGGTGCCAGACCTGCC---GCTACCTCCTGGTGAGAAGTCTTCAGACGTTTAGT	357
chimpanzee ATCCCTGGGTGCCAGACCTGCC---GCTACCTCCTGGTGAGAAGTCTTCAGACGTTTAAT	357
bonobo ATCCCTGGGTGCCAGACCTGCC---GCTACCTCCTGGTGAGAAGTCTTCAGACGTTTAAT	357
gorilla ATCCCTGGGTGCCAGACCTGCC---GCTACCTCCTGGTGAGAAGTCTTCAGACGTTTAGT	357
orangutan ATCCCCGGGTGCCAGACCTGCC---GCTACCTCCTGGTGAGAAGTCTTCAGACGTTTAAT	357
siamang ATCCCTGGGTGCCAGACCTGCC---GCTACCTCCTGGTGAGAAGTCTTCAGACGTTTAAT	357
WCgibbon ATCCCTGGGTGCCAGACCTGCC---GCTACCTCCTGGTGAGAAGTCTTCAGACATTTAAT	357
WHgibbon ATCCCTGGGTGCCAGACCTGCC---GCTACCTCCTGGTGAGAAGTCTTCAGACGTTTAAT	357
CEmacaque ATCCCTGGGTGCCCGACCTGCC---GCTACCTCCTGGTGAGAAGTCCTCACACGTTTAAC	357
baboon ATCCCTGGGTGCTCGACCTGCC---GCTACCTCCTGGTGAGAAGTCCTCACACATTTAAC	354
mangabey ATCCCTGGGTGCTCGACCTGCC---GCTACCTCCTGGTGAGAAGTCCTCACACATTTAAC	354
AllensSM ATCCCTGGGTGCCCGACCTGCC---GCTACCTCCTGGTGAGATGTCCTCGCACGTTTAAC	357
greenM ATCCCTGGGTGCCCGACCTGCC---GCTACCTCCTGGTGAGATGTCCTCGCACGTTTAAC	357
colobus ATCCCTGGGTGCCAGACCTGCC---GCTACCTCCTGGTGAGATGTCCTCGCACGTTTAAC	357
SNmonkey ATCCCTGGGTGCCAGACCTGCC---GCTACCTCCTAGTGAGATGTCCTCGCACGTTTAAC	357
marmoset ATCCCTGGGTGCCCGACCTGTCGCCGCTACCTCCTGGTGAGACATCCTCACACATTTGAT	345
squirrelM GTCCCTGGGCGCCAGACCTGCCGCCGCTACCTCCTGGTGAGACGTCCTCACACATTTGAT	345
woollyM ATCCCTGGGCACCAGACCGGCCGTCGCTACCTCCTGGTGAGACGTCCTCACACGTTTAGT	345
howlerM ATCCGTGGGTGCCAGACCTGCCGCCGCTACCTCCTGGTGAGACGTCCTCACACGTTTAGT	345
*** *** * **** * * ********** ****** ** ** ** ***
human CAAGCTTGGTTTACTTGCCGGAGGTGCTACAGGGGCAACCTGGTTTCCATCCACAACTTC	417
chimpanzee CAAGCTTGGTTTACTTGCCGGAGGTGCTACAGGGGCAACCTGGTTTCCATCCACAACTTC	417
bonobo CAAGCTTGGTTTACTTGCCGGAGGTGCTACAGGGGCAACCTGGTTTCCATCCACAACTTC	417
gorilla CAAGCTTGGTTTACTTGCCGGAGGTGCTACAGGGGCAACCTGGCTTCCATCCACAACTTC	417
orangutan CAAGCTTGGTTTACTTGCCGGAGGTGCTACAGGGGCAACCTGGTTTCCATCCACAACTTC	417
siamang CAAGCTTGGTTTACTTGCCGGAGGTGCTACGGGGGCAACCTGGCTTCCATCCACAACTTC	417
WCgibbon CAAGCTTGGTTGACTTGCCAGAGGTGCTACGGGGGCAACCTGGCTTCCATCCACAACTTC	417
WHgibbon CAAGCTTGGTTTACTTGCCGGAGGTGCTACGGGGGCAACCTGGCTTCCATCCACAACTTC	417
CEmacaque CAAGCTTGGTTTACTTGCCAGAGGTGCTACAGGGGCAACCTGGCTTCCATCCACAACTTC	417
baboon CAAGCTTGGTTTACTTGCCAGAGGTGCTACAGGGGCAACCTGGCTTCCATCCACAACTTC	414
mangabey CAAGCTTGGTTTACTTGCCAGAGGTGCTACAGGGGCAACCTGGCTTCCATCCACAACTTC	414
AllensSM CAAGCTTGGTTTACTTGCCAGAGGTGCTACAGGGGCAACCTGGCTTCCATCCACAACTTC	417
greenM GAAGCTTGGTTTACTTGCCAGAGGTGCTACAGGGGCAACCTGGCTTCCATCCACAACTTC	417
colobus CAAGCTTGGTTTACTTGCCAGAGGTGCTACAGGGGCAACCTGGCTTCCATCCACAACTTC	417
SNmonkey CAAGCTTGGTTTACTTGCCAGAGGTGCTACAGGGGCAGCCTGGCTTCCATCCACAACTTC	417
marmoset CAAGCTCAGTTGACTTGCCAGAGGTGCTACCGGGGCAACCTGCTGTCCATCCACGACTGC	405
squirrelM CAAGCTCGGTTGACTTGCCAGAGGTGCTACCGGGGCAACCTGGTGTCCATCCACAACTTC	405
woollyM CAAGCTCAGTTGACTTGCCAGAGGTGCTACCGGGGCAACCTGGTGTCCATCCACAACTTC	405
howlerM CAAGCTCAGTTGACTTGCCAGAGGTGCTACCGGGGCAACCTGGTGTCCATCCACAACTTC	405
***** *** ******* ********** ****** **** ********* *** *
human AATATTAATTATCGAATCCAGTGTTCTGTCAGCGCGCTCAACCAGGGTCAAGTCTGGATT	477
chimpanzee AATATTAATTATCGAATCCAGTGTTCTGTCAGCGCGCTCAACCAGGGTCAAGTCTGGATT	477
bonobo AATATTAATTATCGAATCCAGTGTTCTGTCAGCGCGCTCAACCAGGGTCAAGTCTGGATT	477
gorilla AATATTAATTATCGAATCCAGTGTTCTGTCAGCGCGCTCAACCAGGGTCAAGTCTGGATT	477
orangutan AATACTAATTATCGAATCCAGTGTTCAGTCAGCGTGCTCAACCAGGGTCAAATCTGGATT	477
siamang AATACTAATTACCGAATCCAATGTTCAGTCAGAGCGCTCAACCAGGGTCAAGTCTGGATT	477
WCgibbon AATACTAATTACCGAATCCAATGTTCAGTCAGCGGGCTCAACCAGGGTCAAGTCTGGATT	477
WHgibbon AATACTAATTACCGAATCCAATGTTCAGTCAGCGCGCTCAACCAGGGTCAAGTCTGGATT	477
CEmacaque AATACTAATTCCCGAATCCAGTGGTCAGTCAGAGCGCTCAACCAGGGTCAAGTCTGGATT	477
baboon AATACTAATTCCCGAATCCAGTGGTCAGTCAGAGCGCTCAACCAGGGTCAAGTCTGGATT	474
mangabey AAAACTAATTCCCGAATCCAGTGGTCAGTCAGAGCGCTCAACCAGGGTCAAGTCTGGATT	474
AllensSM AATACTAATTCCCGAATCCAGTGGTCAGTCAGTGCGCTCAACCAGGGTCAAGTCTGGATT	477
greenM AATACTAATTCCCGAATCCAGTGGTCAGTCAGCGCGCTCAACCAGGGTCAAGTCTGGATT	477
colobus AATACTAATTCTCGAATCCACTGGTCAGTCAGCGCGCTCAACCAGGGTCAAGTCTGGATT	477
SNmonkey AATACTAATTCTCGAATCCAGTGGTCAGTCAGCGCGCTCAACCAGGGTCAAGTCTGGATT	477
marmoset AATTTGAATTACCACATCCAGCTCTCAGTCAGCATGCTCAACCAGGGTCAAGTCTGGATT	465
squirrelM AATTTGAATTACCGAATCCAGCTCTCAGTCAGAGGGCTCAACCAGGGTCAAGTCTGGATC	465
woollyM AATTTGAATTACCGAATCCAGCTCTCAGTCAGAGGGCTCAACCAGGGTCAAGTCTGGATT	465
howlerM AATTTGAATTACCGAATCCAGCTGTCAGTCAGAGGGCTCAACCAGGGTCAAGTCTGGATT	465
** **** * ***** ** ***** **************** *******
human GGAGGCAGGATCACAGGCTCGGGTCGCTGCAGACGCTTTCAGTGGGTTGACGGCAGCCGC	537
chimpanzee GGAGGCAGGATCACAGGCTCAGGTCGCTGCAGACACTTTCAGTGGGTTGACGGCAGCCGC	537
bonobo GGAGGCAGGATCACAGGCTCAGGTCGCTGCAGACACTTTCAGTGGGTTGACGGCAGCCGC	537
gorilla GGAGGCAGGATCACAGGCTCAGGTCGCTGCAGACACTTTCAGTGGGTTGACGGCAGCCGC	537
orangutan GGAGGCAGGATCACAGGCTCGGGTCGCTGCAGACGCTTTCAGTGGGTTGATGGCAGCCGC	537
siamang GGAGGCAGGATCACAGGCTCGGGTCGCTGCAGACACTTGCAGTGGGTTGACGGCAGCCGC	537
WCgibbon GGAGGCAGGATCACAGGCTCGGGTCGCTGTAGACACTTGCAGTGGGTTGATGGCAGCCGC	537
WHgibbon GGAGGCAGGATCACAGGCTCGGGTCGCTGCAGACGCTTGCAGTGGGTTGACGGCAGCCGC	537
CEmacaque GGAGGCAGGATCACAGGCTCGGGTCGCTGCAGACGCTTTCAGTGGGTTGACGGCAGCCGC	537
baboon GGAGGCAGGATCACAGGCTCGGGTCGCTGCAGACGCTTTCAGTGGGTTGACGGCAGCCGC	534
mangabey GGAGGCAGGATCACAGGCTCGGGTCGCTGCAGACGCTTTCAGTGGGTTGACGGCAGCCGC	534
AllensSM GGAGGCAGGATCACAGGCTCGGGTCGCTGCAGACGCTTTCAGTGGGTTGACGGCAGCCGC	537
greenM GGAGGCAGGATCACAGGCTCGGGTCGCTGCAGACGCTTTCAGTGGGTTGACGGCAGCCGC	537
colobus GGAGGCAGGATCACAGGCTCGGGTCGCTGCAGACGCTTTCAGTGGGTTGACGGCAGCCGC	537
SNmonkey GGAGGCAGGATCACAGGCTCGGGTCGCTGCAGACGCTTTCAGTGGGTTGACGGCAGCCGC	537
marmoset GGAGGCAGGATCATAGGCTCGGGTTTCTGCAGACGCTTTGAGTGGGTTGACGGCAGTCAC	525
squirrelM GGAGGCAGGATCATAGGCTCGGGCCGCTGCAGACGCTTTCAGTGGGTTGACGGCAGCCAC	525
woollyM GGAGGCAGGATCATAGGCTCGGGTAGGGGGAGATGCTTTCGGTGGGTTGACGGCAGCCAC	525
howlerM GGAGGCAGGATCATAGGCTCGGGTAGGGGCAGATGCTTTCGGTGGGTTGACGGCAGCCAC	525
************* ****** ** * *** *** ********* ***** * *
human TGGAACTTTGCGTACTGGGCTGCTCACCAGCCCTGGTCCCGCGGTGGTCACTGCGTGGCC	597
chimpanzee TGGAACTTTGCGTACTGGGCTGCTCACCAGCTCTGGTCCCGCGGTGGTCACTGCGTGGCC	597
bonobo TGGAACTTTGCGTACTGGGCTGCTCACCAGCTCTGGTCCCGCGGTGGTCACTGCGTGGCC	597
gorilla TGGAACTTTGCGTACTGGGCTGCTCGCCAGCCCTGGTCCCGCGGTGGTCACTGCGTGGCC	597
orangutan TGGAACTTTGCGTACTGGGCTACTCGCCAGCCCTGGTCCCACGGTGGTCACTGCGTGGCC	597
siamang TGGAACTTTGCGTACTGGGCTGCTCGCCAGCCCTGGTCCCGCGGTGGTCACTGCGTGTCC	597
WCgibbon TGGAACTTTGCGTACTGGGCTGCTCGCCAGCCCTGGTCCCGCGGTGGTCACTGCGTGTCC	597
WHgibbon TGGAACTTTGCGTACTGGGCTGCTCGCCAGCCCTGGTCCCGTGGTGGTCACTGCGTGTCC	597
CEmacaque TGGAACTTTGCGTACTGGGCTGCTCACCAGCCCTGGTCCCGCGGTGGTCACTGTGTGTCC	597
baboon TGGAACTTTGCGTACTGGGCTGCTCACCAGCCCTGGTCCCGCGGTGGTCACTGTGTGTCC	594
mangabey TGGAACTTTGCGTACTGGGCTGCTCACCAGCCCTGGTCCCGCGGTGGTCACTGTGTGTCC	594
AllensSM TGGAACTTTGCGTACTGGGCTGCTCACCAGCCCTGGTCCCGCGGTGGTCACTGTGTGTCC	597
greenM TGGAACTTTGCGTACTGGGCTGCTCACCAGCCCTGGTCCCGCGGTGGTCACTGTGTGTCC	597
colobus TGGAACTTTGCGTACTGGGCTGCTCACCAGCCCTGGTCCCGCGGTGGTCACTGTGTGTCC	597
SNmonkey TGGAACTTTGCGTACTGGGCTGCTCACCAGCCCTGGTCCCGCGGTGGTCACTGTGTGTCC	597
marmoset TGGAACTTTGCATTCTGGGCTGCTGGCCAGCCCTCGTTCCACGGTGGTCACTGTGTGGCT	585
squirrelM TGGAACTTTGCATTCTGGGCTGCTGGCCAGCCCTCAGTCCGTGGTGGTCACTGTGTGGCC	585
woollyM TGGAACTTTGCATTCTGGGCTGCTGGCCAGCCGTCGGTCCGTGGTGGTCACTGTGTGGCC	585
howlerM TGGAACTTTGCATTCTGGGCTGCTGGCCAGCCCTCGGTCCGTGGTGGTCACTGTGTGGCC	585
*********** * ******* ** ***** * ** *********** *** *
human CTGTGTACCCGAGGAGGCCACTGGCGTCGAGCCCACTGCCTCAGAAGACTTCCTTTCATC	657
chimpanzee CTGTGTACCCGAGGAGGCCACTGGCGTCGAGCCCACTGCCTCAGAAGACTTCCTTTCATC	657
bonobo CTGTGTACCCGAGGAGGCCACTGGCGTCGAGCCCACTGCCTCAGAAGACTTCCTTTCATC	657
gorilla CTGTGTACCCGAGGAGGCCACTGGCGTCGAGCCCACTGCCTCAGAAGACTTCCTTTCATC	657
orangutan CTGTGTACCCGAGGAGGCCACTGGCGTCGAACCCACTGCCTCAGAAGACTTCCTTTCATC	657
siamang TTGTGTACCCGAGGAGGCCACTGGCGTCtAGCCCACTGCCTCAGAAGACTTCCTTCCATC	657
WCgibbon CTGTGTACCCGAGGAGGCCACTGGCGTCGAGCCCACTGCCTCAGAAGACTTCCTTTCATC	657
WHgibbon CTGTGTACCCGAGGAGGCCACTGGCGTCGAGCCCACTGCCTCAGAAGACTTCCTTTCATC	657
CEmacaque CTGTGTACCCGAGGAGGCCACTGGCGTCGAGCCCACTGCCTCAGAAGACTTCCTTTCATC	657
baboon CTGTGTACCCGAGGAGGCCACTGGCGTCGAGCCCACTGCCTCAGAAAACTTCCTTTCATC	654
mangabey CTGTGTACCCGAGGAGGCCACTGGCGTCGAGCCCACTGCCTCAGAAAACTTCCTTTCATC	654
AllensSM CTGTGTACCCGAGGAGGCCACTGGCGTCGAGCCCACTGCCTCAGAAGACTTCCTTTCATC	657
greenM CTGTGTACCCGAGGAGGCCACTGGCGTCGAGCCCACTGCCTCAGAAGACTTCCTTTCATC	657
colobus CTGTGTACTCGAGGAGGTCACTGGCGTCGAGCCCACTGCCTCAGAAAACTTCCTTTCATC	657
SNmonkey CTGTGTACCCGAGGAGGCCACTGGCGTCGAGCCCACTGCCTCAGAAAACTTCCTTTCATC	657
marmoset CTGTGTACCCAAGGAGGCCACTGGCATACAGCCAAGTGCTGCAGACGTCTTCCTTTCGTG	645
squirrelM CTGTGTACCCGAGGAGGCCACTGGCGTCGAGCCCCCTGCCGCCGAAGGCTTCCTTTCGTC	645
woollyM CTGTGTACCCGAGGAGGCCACTGGCGTCGAGTTCCCTGCAGCAGACATCTTCCTTTCCTC	645
howlerM CTGTGTACCCGAGGAGGCCACTGGCGTCGAGTCCCCTGCCACAGACGTCTTCCTTTCCTC	645
******* * ****** ******* * * *** * ** ******* * *
human TGTTCCTACTGA	669
chimpanzee TGTTCCTACTGA	669
bonobo TGTTCCTACTGA	669
gorilla TGTTCCTACTGA	669
orangutan TGTTCCTACTGA	669
siamang TGTTCCTACTGA	669
WCgibbon TGTTCCTACTGA	669
WHgibbon TGTTCCTACTGA	669
CEmacaque TGTTCCTACTGA	669
baboon TGTTCCTACTGA	666
mangabey TGTTCCTACTGA	666
AllensSM TGTTCCTACTGA	669
greenM TGTTCCTACTGA	669
colobus TGTTCCTACTGA	669
SNmonkey TGTTCCTACTGA	669
marmoset TGTTCCTACTGA	657
squirrelM TGTTCCTACTGA	657
woollyM TGTTCCTACTGA	657
howlerM TGTTCCTACTGA	657
************
ECP: CLUSTAL O(1.2.1) multiple sequence alignment
human ATGGTTCCAAAACTGTTCACTTCCCAAATTTGTCTGCTTCTTCTGTTGGGGCTTATGGGT	60
chimpanzee ATGGTTCCAAAACTGTTCACTTCCCAAATTTGTCTGCTTCTTCTGTTGGGGCTTATGGGT	60
gorilla ATGGTTCCAAAACTGTTCACTTCCCAAATTTGTCTGCTTCTTCTGTTGGGGCTTATGGGT	60
rhesus ATGGTTCCAAAATTGTTCACTTCCCAAATTTGTCTGCTTCTTCTGTTGGGGCTTATGGGT	60
CEmacaque ATGGTTCCAAAATTGTTCACTTCCCAAATTTGTCTGCTTCTTCTGTTGGGGCTTATGGGT	60
baboon ATGGTTCCAAAACTGTTCACTTCCCAAATTTGTCTGCTTCTTCTGTTGGGGCTCATGGGT	60
mangabey ATGGTTCCAAAACTGTTCACTTCCCAAATTTGTCTGCTTCTTCTGTTGGGGCTTATGGGT	60
drill ATGGTTCCAAAATTGTTCACTTCCCAAATTTGTCTGCTTCTTCTGTTGGGGCTTATGGGT	60
AllensSM ATGCTTCCAAAATTGTTCACTTCCCAAATTTGTCTGCTTCTTCTGTTGGGGCTTATGGGT	60
patas ATGGTTCCAAAACTGTTCACTTCCCAAATTTGTCTGCTTCTTCTGTTGGGGCTTATGGGT	60
blueM ATGGTTCCAAAACTGTTCACTTCCCAAATTTGTCTGCTTCTTCTGTTGGGGCTTATGGGT	60
WolfsG ATGGTTCCAAAATTGTTCACTTCCCAAATTTGTCTGCTTCTTCTGTTGGGGCTTATGGGT	60
colobus ATGGCTCCAAAATTGTTCACTTCCCAAATTTGTCTGCTTCTTCTGTTGGGGCTTATGAGT	60
FLM ATGATTCCAAAATTGTTCACTTCCCAAATTTGTCTGCTTCTTCTGTTGGGGCTTATGGGT	60
bonoboECPL ATGGTTCCAAAACTGTTCACTTCCCAAATTTGTCTGCTTCTTCTGTTGGGGCTTAGTGGT	60
orangutanECPL ATGGTTCCAAAACTGTTCACTTCCCAAATTTGTCTGCTTCTTCTGTTGGGGCTTAGTGGT	60
*** ******* **************************************** * **
human GTGGAGGGCTCACTCCATGCCAGACCCCCACAGTTTACGAGGGCTCAGTGGTTTGCCATC	120
chimpanzee GTGGAGGGCTCACTCCATGCCAGACCCCCACAGTTTACGAGGGCTCAGTGGTTTGCCATC	120
gorilla GTGGAGGGCTCACTCCATGCCAGACCCCCACAGTTTACGAGGGCTCAGTGGTTTGCCATC	120
rhesus GTGGAGGGCTCACTCCATGCCAGACCCCCACAGTTTACGAAGGCTCAGTGGTTTGCCATC	120
CEmacaque GTGGAGGGCTCACTCCATGCCAGACCCCCACAGTTTACGAAGGCTCAGTGGTTTGCCATC	120
baboon GTGGAGGGCTCACTCCATTCCAGACCCCCACAGTTTACGAAGGCTCAGTGGTTTGCCAAG	120
mangabey GTGGAGGGCTCACTCCATGCCAGACCCCCACAGTTTACGAAGGCTCAGTGGTTTGCTATC	120
drill GTGGAGGGCTCGCTCCATGCCAGACCCCCACAGTTTACGAAGGCTCAGTGGTTTGCCAAG	120
AllensSM GTGGAGGGCTCACTCCATGCCAGATCCCCACAGTTTACGAAGGCTCGGTGGTTTGCCATC	120
patas GTGGAGGGCTCACTCCATGTCAGACCCCGACAGTTTACGAAGGCTCAGTGGTTTGCCAAG	120
blueM GTGGAGGGCTCACTCCATGCCACACCCCCACATTTTACGAAGGCTCAGTGGTTTGCCCAG	120
WolfsG GTGGAGGGCTCACTCCATGCCAGACCCCCACAGTTTACGAAGGCTCGGTGGTTTGCCATC	120
colobus GTGGAGGGCTCACTCCATGCCATACCGCCACAGTTTACAAAGGCTCAGTGGTTTGCCATC	120
FLM GTGGAGGGCTCACTCCATGCCAGACCGCCACAGTTTACGAAGGCTCAGTGGTTTGCCATC	120
bonoboECPL GTGGGGGGCTCACTCCATGCCAAACCCCGACAGTTTACGAGGGCTCAGTGGTTTGCCATC	120
orangutanECPL GTGGGGGGCTCACTCCATGCCAAACCCCGACAGTTTACGAGGGCTCAGTGGTTTGCCATC	120
**** ****** ****** ** * * * *** ***** * ***** *********
human CAGCACATCAGTCTGAACCCCCCTCGATGCACCATTGCAATGCGGGCAATTAACAATTAT	180
chimpanzee CAGCACATCAGTCTGAACCCCCCTCGATGCACCATTGCAATGCGGGTAATTAACAATTAT	180
gorilla CAGCACATCAGTCTGAACCCCCCTCGATGCACCATTGCAATGCGGGTAATTAACAATTAT	180
rhesus CAGCACATCAATGTGAACCCCCCTCGATGCACCATTGCAATGCGGGTAATAAATAATTAT	180
CEmacaque CAGCACATCAATGTGAACCCCCCTCGATGCACCATTGCAATGCGGGTAATAAATAATTAT	180
baboon CAGCACATCAATATGAACCCCCCTCGATGCACCATTGCAATGCGGGTAATAAATAGATTT	180
mangabey CAGCACATCAATATGAACCCCCCTCGATGCACCATTGCAATGCGGGTAATAAATAATTAT	180
drill CAGCACATCAGTATGAACCCCCCTCGATGCACCATTGCAATGCGGGTAATAAATAGATTT	180
AllensSM CAGCACATCAAAATGAACCCCCCTCGATGCACCATTGCAATGAGGGTAATAAATAATTAT	180
patas CAGCACATCAATATGAACCCCTCTCGATGCACCATTGCAATGCTGGTAATAAATAGATTT	180
blueM CAGCACATCAATATGAACCCCTCTCGATGCACCATTGCAATGAGGGTAATAAATAGAATT	180
WolfsG CAGCACATCAATATGAACCCCCCTCGATGCACCATTGCAATGCGGGTAATAAATAATTAT	180
colobus CAGCAGATCAATATGAACCCCCCTCGATGCACCATTGCAATGCAGGTAATAAATAATTAT	180
FLM CAGCACATCAATATGAACCCCCCTCGATGCACCATTGCAATGCGGGTAATAAATAATTAT	180
bonoboECPL CAGCACGTCAGTCTGAACCCTCCTCAATGCACCACTGCAATGCGGGTAATTAACAATTAT	180
orangutanECPL CAGCACGTCAGTCTGAACCCTCCTCAATGCGCCACTGCAATGCGGGTAATTAACAATTAT	180
***** *** ******* *** **** *** ******* ** *** ** * *
human CGATGGCGTTGCAAAAACCAAAATACTTTTCTTCGTACAACTTTTGCTAATGTAGTTAAT	240
chimpanzee CGATGGCGTTGCAAAAACCAAAATACTTTTCTTCGTACAACTTTTGCTAATGTAGTTAAT	240
gorilla CGATGGCGTTGCAAAAACCAAAATACTTTTCTTCGTACAACTTTTGCTAATGTAGTTAAT	240
rhesus CAACGGCGTTGCAAAAACCAAAATACTTTTCTTCGTACAACTTTTGCAAATACAGTTAAT	240
CEmacaque CAACGGCGTTGCAAAAACCAAAATACTTTTCTTCGTACAACTTTTGCAAATACAGCTAAT	240
baboon GAACAGCGTTGCAAAGACGAAAATACTTTTCTTCGTACAACTTTTGCAAATGTAGTTAAG	240
mangabey CAACGGCGTTGCAAAAACCAAAATACTTTTCTTCGTACAACTTTTGCAAATGTAGTTAAG	240
drill GAACAGCGTTGCAAAGACGAAAATACTTTTCTTCGTACAACTTTTGCAAATGTAGTTAAG	240
AllensSM CAACGGCGTTGCAAAAACCAAAATACTTTTCTTCGTACAACTTTTGCAAATGTAGCTAAT	240
patas GAACAGTATTGCAAAAATGAAAATACTTTTCTTAATACAACTTTTGCTGATGTAGTTAAT	240
blueM GAACGGTATTGCAAAGACAAAAATACTTTTCTTCATACAGCTTTTGCTGATGTAGTTAAT	240
WolfsG CAACGGCGTTGCAAAAACCAAAATACTTTTCTTCGTACAACTTTTGCAAATGTAGCTAAT	240
colobus CAAGGGCGTTGCAAAAACAAAAATACTTTTCTTCGTACAGCCTTTCCTAATGTAGTTAAT	240
FLM CGAGGGCGTTGCAAAAACCAAAATACTTTTCTTCGTACAACTTTTCCTAATGTAGTTAAT	240
bonoboECPL CAACGGCGTTGCAAAGACCAAAATACTTTTCTTCGTACAACTTTTGCTAATGTAGTTAAT	240
orangutanECPL CAACGGCGTTGCAAAGACCAAAATACTTTTCTTCGTACAACTTTTGCTAATGTAGTTAAT	240
* * ******* * ************** **** * *** * ** ** ***
human GTTTGTGGTAACCAAAGTATACGCTGCCCTCATAACAGAACTCTCAACAATTGTCATCGG	300
chimpanzee GTTTGTGGTAACCAAAGTATACGCTGCCCTCATAACAGAACTCTCAACAATTGTCATCAG	300
gorilla GTTTGTGGTAACCAAAGTATACGCTGCCTTCATAACAGAACTCTCAACAATTGTCATCGG	300
rhesus GTTTGTCGTAACCGAAGTATACGCTGCCCTCATAACAGAACTCTCCACAATTGTCATCGT	300
CEmacaque GTTTGTCGTAACCAAAGTATACGCTGCCCTCGTAACAGAACTCTCCACAATTGTCATCGT	300
baboon GTTTGTTATAACCGAAGTATGCGCTGCCCTCGTAACAGAACTCTCCACAATTGTCATCGT	300
mangabey GTTTGTTATAACCGAAGTATGCGCTGCCCTCGTAACAGAACTCTCCACAATTGTCATCGT	300
drill GTTTGTTATAACCGAAGTATGCGCTGCCCTCGTAACAGAACTCTCCACAATTGTCATCGT	300
AllensSM GTTTGTCATAACCAAAGTATACGCTGCCCTCGTAACAGAACTCTCCACAATTGTCATCGT	300
patas GTTTGTTATAACCGAAGTATGCGCTGCCCTCGTAACAAAACTCGCCACAATTGTCATCGT	300
blueM GTTTGTTATAACCGAAGTATGCACTGCCCTCATAACAGAACTCTCCACAATTGTCATCAT	300
WolfsG GTTTGTCGTAACCAAAGTATGCGCTGCCCTCGTAACAGAACTCTCCACAATTGTCATCGT	300
colobus GTTTGTGGTAACCGAAGTATACGCTGCGCTCATAACAGTACTCTCTACAATTGTCATCGT	300
FLM GTTTGTCGTAACCGAAGTATACGCTGCCCTCATAACAGTACTCTCTACAATTGTCATCGT	300
bonoboECPL GTTTGTGGTAACCCAAATATAACCTGTCCTCGTAACAGAACTCTCCACAATTGTCATCGG	300
orangutanECPL GTTTGTGGTAACCCAAATATAACCTGTCCTAGTAACAGAAGTCGCAACAATTGTCATCAT	300
****** ***** ** *** *** * ***** * ** * ************
human AGTAGATTCCGGGTGCCTTTACTCCACTGTGACCTCATAAATCCAGGTGCACAGAATATT	360
chimpanzee AGTAGATTCCGGGTGCCTTTACTCCACTGTGACCTCATAAATCCAGGTGCACAGAATATT	360
gorilla AGTAGATTCCGGGTGCCTTTACTCCACTGTGACCTCATAAATCCAGGTGCACAGAATATT	360
rhesus AGTAGCTACCGGGTGCCTTTACTCCACTGTGACCTCATAAATCCAGGTGCACAGAATATT	360
CEmacaque AGTAGATACCGGGTGCCTTTACTCCACTGTGACCTCATAAATCCAGCTGCACAGAATATT	360
baboon AGTCGCTACCGGGTGCCTTTACTCCACTGTGACCTCATAAATCCAGGTGCACAGAATATT	360
mangabey AGTCGCTACCGGGTGCCTTTACTCCACTGTGACCTCATAAATCCAGGTGCACAGAATATT	360
drill AGTAGCTACCGGGTGCCTTTACTCCACTGTGACCTCATAAATCCAGGTGCACAGAATATT	360
AllensSM AGTAGCTACCGGGTGCCTTTACTCCACTGTGACCTCATAAATCCAGGTGCACAGAATATT	360
patas AGTAGCTACCAGGTGCCTTTACTCTACTGTGACCTCATAAATCGAGGTGAAAGGAATATT	360
blueM AGTAGCTACCGGGTGCCTTTACTCCAGTGTGACCTCATAAATCCAGGTGAAAGGAATATT	360
WolfsG AGTAGCTACCGGGTGCCTTTACTCCACTGTGACCTCATAAATCCAGGTGCACAGAATATT	360
colobus AGTAGAGTCCGGGTGCCTTTACTCCGCTGTGACCTCATAAATCCAAGCGCACAGAATGTT	360
FLM AGTAGAGTCCGGGTGCCTTTACTCCACTGTGACCTCATAAATCCAGGCGCACAGAATGTT	360
bonoboECPL AGTAGATTCCAGGTGCCTTTACTCCACTGTAACCTCACAAATCCAGGTGCACAGAATATT	360
orangutanECPL AGTGGAGTCCAGGTGCCTTTCATCTACTGTAACCTCACAACTCCAAGTCCACAGAATATT	360
*** * ** ********* ** *** ****** ** ** * * **** **
human TCAAACTGCACGTATGCAGACAGACCAGGAAGGAGGTTCTATGTAGTTGCATGTGACAAC	420
chimpanzee TCAAACTGCAGGTATGCAGACAGACCAGGAAGGAGGTTCTATGTAGTTGCATGTGACAAC	420
gorilla TCAAACTGCAGGTATGCAGACAGACCAGGAAGGAGGTTCTATGTAGTTGCATGTGACAAC	420
rhesus TCAACCTGCAGGTATGCAGACAGACCAGGACGGAGGTTCTATGTAGTTGCATGTGAAAGC	420
CEmacaque TCAACCTGCAGGTATGCAGACAGACCAGGACGGAGGTTCTATGTAGTTGCATGTGAAAGC	420
baboon TCAACCTGCAGGTATGCAGACAGACCAGGACGGAGGTTCTATGTAGTTGCATGTGAAAGC	420
mangabey TCAACCTGCAGGTATGCTGACAGACCAAGACGGAAGTTCTATGTAGTTGCATGTGAAAAC	420
drill TCAACCTGCAGGTATGCTGACAGACCAAGACGGAAGTTCTATGTAGTTGCATGTGAAAAC	420
AllensSM TCAACCTGCAGGTATGCAGACAGACCAGGACGGAAGTTCTATGTAGTTGCATGTGAAAGC	420
patas TCAGCCTGCAGGTATGCAGACAGACCAGGACAGAGGTTCTATGTAGTTGCATGTGAAAAC	420
blueM TCAGCCTGCAGGTATGCAGACAGACCAGGACGGAAGTTCTATGTAGTTGCATGTGCAAAC	420
WolfsG TCAACCTGCAGGTATGCAGACAGACCAGGACGGAAGTTCTATGTAGTTGCATGTGAAAGC	420
colobus TCAACCTGCAGGTATGCAGACAGACCAGGGCGGAGGTTCTATGTAGTTGCATGTGAAAGA	420
FLM TCAACCTGCAGGTATGCAGACAGACCAGGATGGAGGTTCTATGTAGTTGCATGTGAAAGC	420
bonoboECPL TCAAACTGCAAGTATGCAGACAGAACAGAAAGGAGGTTCTATGTAGTTGCATGTGACAAC	420
orangutanECPL TCAAACTGCAGCTATGCAAACATAACAGGAAGGAGGTTCTATATAGTTGCATGTGACAAC	420
*** ***** ***** *** * ** ** ******* ************ *
human AGAGATCCACGGGATTCTCCACGGTATCCTGTGGTTCCAGTTCACCTGGATACCACCATC	480
chimpanzee AGAGATCCACGGGATTCTCCACGGTATCCTGTGGTTCCAGTTCACCTGGATGCCACCATC	480
gorilla AGAGATCCACAGGATTCTCCACGGTATCCTGTGGTTCCTGTTCACCTGGATACCACCATC	480
rhesus AGAGATCCACGGGATTCTCCACGGTATCCAGTGGTTCCAGTTCACCTGGATACCATCATC	480
CEmacaque AGAGATCCACGGGATTCTCCACGGTATCCAGTGGTTCCAGTTCACCTGGATACCATCATC	480
baboon AGAGATCCACGGGATTCTCCACGGTATCCAGTGGTTCCAGTTCACCTGGATACCATCATC	480
mangabey AGAAATCCACGGGATTCTCGACGGTATCCAGTGGTGCCAGTTCACCTGGATACCATCATC	480
drill AGAAATCCACGGGATTCTCGACGGTATCCAGTGGTGCCAGTTCACCTGGATACCATCATC	480
AllensSM AGAGATCCACGGGATTCTCCACGGTATCCAGTGGTTCCAGTTCACCTGGATACCATCATC	480
patas AGAGATCCACGGGATTCTCCACAGTATCCAGTGGTGCCAGTTCACCTGGATACCATCATC	480
blueM AGAGATCCACGGGATTCTCCACGGTATCCAGTGGTGCCAGTTCACCTGGATAGCATCATA	480
WolfsG AGAGATCCACGGGATTCTCCACGGTATCCAGTGGTTCCAGTTCACCTGGATACCATCATC	480
colobus AGAGATCCACGGGATTCTCCGCGGTATCCAGTGGTGCCAGTTCACCTGGATGCCACCaCC	480
FLM AGAGATCCACGGGATTCTCCACGGTATCCAGTGGTGCCAGTTCACCTGGATACCATCATC	480
bonoboECPL AGAGATCCACGGGATTCTCCACGGTATCCTGTGGTTCCAGTTCACCTGGATACCACCATC	480
orangutanECPL AGAGATCCACGGGATTCTCCACAGTATCCTGTGGTTCCAGTTCACCTGGATACCATCATC	480
*** ****** ******** * ****** ***** ** ************ ** **
human TAA	483
chimpanzee TAG	483
gorilla TAA	483
rhesus TAA	483
CEmacaque TAA	483
baboon TAA	483
mangabey TAA	483
drill TAA	483
AllensSM TAA	483
patas TAA	483
blueM TAG	483
WolfsG TAA	483
colobus TAA	483
FLM TAA	483
bonoboECPL TAA	483
orangutanECPL TAA	483
**
IL13: CLUSTAL O(1.2.1) multiple sequence alignment
human ------------------------MHPLLNPLLLALGLMALLLTTVIALTCLGGFASPGP	36
chimpanzee --------------------------------------MALLLTTVIALTCLGGFASPGP	22
gorilla --------------------------------------MALFLTTVIALTCLGSFASPGP	22
orangutan ------------------------MRPLLNPLLLALGLMALLLTTVIALTCLGGFASPGP	36
siamang --------------------------------------MALLLTTVIALTCLGGFASPGP	22
WCgibbon ------------------------MHPLLNPLLLALGLMALLLTTVIALTCLGGFASPGP	36
WHgibbon --------------------------------------MALLLTTVIALTCLGGFASPGP	22
rhesus --------------------------------------MALLLTTVIALTCLGGFASPSP	22
baboon --------------------------------------MALLLTMVIALTCLGGFASPSP	22
AllensSM --------------------------------------MALLLTMVIALTCLGGFASPSP	22
AGM MVSGVTTWAYKSCHKTPRLQATQPMRPLLNPLLLALGLMALLLTMVIALTCLSGFASPSP	60
colobus --------------------------------------MALLLTMVIALTYLGGFASPSP	22
SNmonkey ------------------------MRPLLNPLLLALGLMELLLTMVIALTYLGGFASPSP	36
marmoset --------------------------------------MALWLTMVIALTCLGGLASPGP	22
mtamarin --------------------------------------MALWLTMVIALTCLGGLASPGP	22
squirrelM --------------------------------------MALWLTMVIALTCLGGLASPGP	22
woollyM --------------------------------------MALWLTMVIALTCLGGLASPGP	22
titi --------------------------------------MALWLTMVIALTCLGGLASPGP	22
Gsaki --------------------------------------MALWLTMVIALTCLSGLASPGP	22
* * ** ***** *..:***.*
human VPPSTALRELIEELVNITQNQ-KAPLCNGSMVWSINLTAGMYCAALESLINVSGCSAIEK	95
chimpanzee VPPSTALRELIEELVNITQNQ-KAPLCNGSMVWSINLTAGVYCAALESLINVSGCSAIEK	81
gorilla VPPSTALRELIEELVNITQNQ-KAPLCNGSMVWSINLTAGVYCAALESLINVSGCSAIEK	81
orangutan VPPSTALRELIEELVNITQNQ-KAPLCNGSMVWSINLTAGVYCAALESLVNVSGCSAIEK	95
siamang VPPSTALRELIEELVNITQNQ-KTPLCNSSMVWSINLTAGVYCAALESLINVSGCSAIEK	81
WCgibbon VPPSTALRELIEELVNVTQNQ-KTPLCNGSMVWSTNLTAGVYCAALESLINVSGCSAIEK	95
WHgibbon VPPSTALRELIEELVNITQNQ-KTPLCNGSMVWSINLTAGVYCAALESLINVSGCSAIEK	81
rhesus VPRSTALKELIEELVNITQNQ-KAPLCNGSMVWSINLTAGVYCAALESLINVSGCSAIEK	81
baboon VPPSTALRELIEELVNITQNQ-KAPLCNGSMVWSINLTAGVYCAALESLINVSGCSAIEK	81
AllensSM VPPSTALKELIEELVNITQNQ-KAPLCNGSMVWSINLTAGVYCAALESLINVSGCSAIEK	81
AGM VPPSTALKELIEELVNITQNQ-KAPLCNGSMVWSINLTAGVYCAALESLINVSGCSAIEK	119
colobus VPPSTALKELIEELVNITQNQ-KAPLCNGSMVWSINLTAGVYCAALESLINVSGCSAIEK	81
SNmonkey VPPSTALKELIEELVNITQNQ-KAPLCNGSMVWSINLTAGVYCAALESLINVSGCSAIEK	95
marmoset VPPYTALKELIEELVNITQNQ-KAPLCNGSMVWSINMTAGVYCAALESLINVSGCSAIEK	81
mtamarin VPPYTALKELIEELVNITQNQ-VAPLCNGSMAWSINMTTGVYCAALESLINVSGCSAIEK	81
squirrelM VPPYTALKELIEELVNITQNQVSAPLCNGSMVWSINMTAGVYCAALESLINVSRCSAIEK	82
woollyM MPPYTALKELIEELVNITQNQ-KAPLCNGSMVWSINMTAGVYCAALESLINVSGCSAIEK	81
titi VPHYTALKELIEELVNITQNQ-KAPLCNGSMVWSINMTAGVYCAALESLINMSGCSAIEK	81
Gsaki VPPYTALKELIEELVNITQNQ-KAPLCNGSMVWSINMTAGVYCAALESLINVSGCSAIEK	81
:* ***:********:**** :****.**.** *:*:*:********:*:* ******
human TQRMLSGFCPHKVSAGQFSSLHVRDTKIEVAQFVKDLLLHLKKLFREGQFN	146
chimpanzee TQRMLSGFCPHKVSAGQFSSLHVRDTKIEVAQFVKDLLLHLKKLFREGRFN	132
gorilla TQRMLSGFCPHKVSAGQFSSLHVRDTKIEVAQFVKNLLLHLKKLFREGRFN	132
orangutan TQRMLSGFCPHKVSAGQFSSLHVRDTKIEVAQFVKDLLLHLKKLFREGRFN	146
siamang TQRMLSGFCPHKVSAGQFSSLHVRDTKIEVAQFVKDLLLHLKKLFREGRFN	132
WCgibbon TQRMLSGFCLHKVSAGQFSSLHVRDTKIEVAQFVKDLLLHLKKLFREGRFN	146
WHgibbon TQRMLSGFCPHKVSAGQFSSLHVRDTKIEVAQFVKDLLLHLKKLFREGRFN	132
rhesus TQRMLNGFCPHKVSAGQFSSLRVRDTKIEVAQFVKDLLVHLKKLFREGRFN	132
baboon TQRMLNGFCPHKVSAGQFSSLRVRDTKIEVAQFVKDLLLHLKKLFREGQFN	132
AllensSM TQRMLNGFCPHKVSAGQFSSLRVRDTKIEVAQFVKDLLLHLKKLFREGQFN	132
AGM TQRMLNGFCPHKVSAGQFSSLRVRDTKIEVAQFVKDLLLHLKKLFREGQFN	170
colobus TQRMLNGFCPHKVSAGQFSILRVRDTKIEVAQFVKDLLLHLKKLFREGQFN	132
SNmonkey TQRMLNGFCPHKVSAGQFSILRVRDTKIEVAQFVKDLLLHLKKLFREGQFN	146
marmoset TQRMLSGFCPHKVSAGQFSSLLVRDTKIEVAQFVKDLLRHLRKLFHQGTFN	132
mtamarin TQRMLSGFCPHKVSAGQFSSLLVRDTKIEVAQFVKDLLRHLRKLFHQGTFN	132
squirrelM TQRMLSGFCPHKVSAGQFSSLLVQDTKIEVAQFVKDLLRHLRKLFHQGKFN	133
woollyM TQRMLSGFCPHKVSAGQFSSLFVRDTKIEVAQFVKDLLRHLRKLFHQGKFN	132
titi TQRMLSGFCPHKVSAGQFSSLLVRDTKIEVAQFVKDLLRHLRKLFHQGKFN	132
Gsaki TQRMLSGFCPHKVSAGQFSSLLVRDTKIEVAQFVKDLLRHLRKLFHQGKFN	132
*****.*** ********* * *:***********:** **:***::* **
MBP: CLUSTAL O(1.2.1) multiple sequence alignment
human MKLPLLLALLFGAVSALHLRSETSTFETPLGAKTLPEDEETPEQEMEETPCRELEEEEEW	60
chimpanzee MKLPLLLALLFGAVSALHLRSETSTFETPLGAKTLPEDEETPEQEMEETPCRELEEEEEW	60
bonobo MKLPLLLALLFGAVSALHLRSETSTFETPLGATTLPEDEETPEQEMEETPCRELEEEEEW	60
gorilla MKLPLLLALLFGAVSALHLRSETSTFETPLGAKTLPEDEETPEQEMEETPCRELEEEEEW	60
orangutan MKLPLLLALLFGAVSALHLRSETSTFETPLGAKTLPEDEETPEQEMEETPCRELEEEEEW	60
siamang MKLPLLLAFLFGAVSALHLRSETSTFETPLGAKTLPEDEETPEQEVEETPSRELEEEEEW	60
WCgibbon MKLPLLLALLFGAVSALHLRSETSTFETPLGAKTLPEDEETPEQEVEETPSRELEEEEEW	60
WHgibbon MKLPLLLALLFGAVSALHLRSETSTFETPLGAKTLPEDEETPEQEVEETPSRELEEEEEW	60
CEmacaque MKLLLLLALLFGAVSALHLRPETSTFESTLGAKTLPEDEEMPEQEVEEILSRELEEEEEG	60
baboon MKLPLLLALLFGAVSALHLRPETSTFESTLGVKTLPEDEEMPEQEVE-EILSRELEEEEG	59
mangabey MKLPLLLALLFGAVSALHLRPETSTFESTLGVKTLPEDEEMPEQE-VEEILSRELEEEEG	59
AllensSM MKLPLLLALLFGAVSALHLRPETSTFESTLGAKTLPEDEEMPEQEVEETLSREPEEEEEG	60
greenM MKLPLLLALLFGAVSALHLRPETSTFESTLGAKTLPEDEEMPEQEVEEILSRELEAEEEG	60
colobus MKLPLLLALLFGAVSALHLWPETSTFESTLGAKTLPEDEEMPEQEVEEILSRELEEEEEG	60
SNmonkey MKLPLLLALLFGAVSALHLSPETSTFESTLGAKTLPEDEEMPEQEVEEILSRELEEEEEG	60
marmoset MRLPLLLALLFGAVSALHLRSETSNFESLLGAKTLPEDEEMPE-----QEVEELEGEEEG	55
squirrelM MKLPLLLALLFGAVSALHLRSETSNFESLLGAKTLPEDEEMPE-----QEVEELETEEEG	55
woollyM MKLPLLLALLFGAVSALHLRSETSNFESLLGAKTLPEDEEMPE-----QEVEELEGEEEG	55
howlerM MKLPLLLALLFGAVSALHLRSETSNFESLLGAKTLPEDEEMPE-----QEVDELEGEEEG	55
* * **** ********** *** ** ** ******* ** ***
human GSGSEDASKKDGAVESISVPDMVDKNLTCPEEEDTVKVVGIPGCQTCRYLLVR-SLQTFS	119
chimpanzee GSGSEDASKKDGAVESISVPDMVDKNLTCPEEEDTVKVVGIPGCQTCRYLLVR-SLQTFN	119
bonobo GSGSEDASKKDGAVESISVPDMVDKNLTCPEEEDTVKVVGIPGCQTCRYLLVR-SLQTFN	119
gorilla GSGSEDASKKDGAVESISLPDMVDKNLTCPEEEDTVKVVGIPGCQTCRYLLVR-SLQTFS	119
orangutan GSGSEDASKEDGAVESISVPDMVDKNLTCPEEEDTVKVVGIPGCQTCRYLLVR-SLQTFN	119
siamang GSGSEDASKEDGAVESILVPDMVDKNLTCPEEEDTVKVVGIPGCQTCRYLLVR-SLQTFN	119
WCgibbon GSGSEDASKEDGAVESILVPDMVDKNLTCPEEEDTVKVVGIPGCQTCRYLLVR-SLQTFN	119
WHgibbon GSGSEDASKEDGAVESILVPDMVDKNLTCPEEEDTVKVVGIPGCQTCRYLLVR-SLQTFN	119
CEmacaque GSGSEDASKEDGAVKLISVPDMVDKNLTCPEEEDTVKVVGIPGCPTCRYLLVR-SPHTFN	119
baboon GSGSEDTSKEDGAVALISVPDMVDKNLTCPEEEDTVKVVGIPGCSTCRYLLVR-SPHTFN	118
mangabey GSGSEDTSKEDGAVALISVPDMVDKNLTCPEEEDTVKVVGIPGCSTCRYLLVR-SPHTFN	118
AllensSM GSGSEDASKEDGAVELISVPDMVDKNLTCPEEEDTVKVVGIPGCPTCRYLLVR-CPRTFN	119
greenM GSGSEDASKEDGAVELISVPDMVDKNLTCPEEEDTVKVVGIPGCPTCRYLLVR-CPRTFN	119
colobus GSGSEDASKKDGAVESISVPNMVDKNLTCPEEEDTIKVVGIPGCQTCRYLLVR-CPRTFN	119
SNmonkey GSGSEDASKEDGAVESISVPDMVDKNLTCPEEEDTIKVVGIPGCQTCRYLLVR-CPRTFN	119
marmoset GSGSEDASKEDRAVESISVPDVVDRNLLCPKEEDTVQLVGIPGCPTCRRYLLVRHPHTFD	115
squirrelM GPGSEDASKEDGAVESISVPDLVDKNLPCPEEEDTVQLVGVPGRQTCRRYLLVRRPHTFD	115
woollyM GSGSEDASKEDRAVESISVPDAVDKNLPCPEEEDTVQLVGIPGHQTGRRYLLVRRPHTFS	115
howlerM SSGSEDASKEHGAVESISVPDAVDKNLPCPEEEDTVQLVGIRGCQTCRRYLLVRRPHTFS	115
**** ** ** * * ** ** ** **** ** * * * * **
human QAWFTCRRCYRGNLVSIHNFNINYRIQCSVSALNQGQVWIGGRITGSGRCRRFQWVDGSR	179
chimpanzee QAWFTCRRCYRGNLVSIHNFNINYRIQCSVSALNQGQVWIGGRITGSGRCRHFQWVDGSR	179
bonobo QAWFTCRRCYRGNLVSIHNFNINYRIQCSVSALNQGQVWIGGRITGSGRCRHFQWVDGSR	179
gorilla QAWFTCRRCYRGNLASIHNFNINYRIQCSVSALNQGQVWIGGRITGSGRCRHFQWVDGSR	179
orangutan QAWFTCRRCYRGNLVSIHNFNTNYRIQCSVSVLNQGQIWIGGRITGSGRCRRFQWVDGSR	179
siamang QAWFTCRRCYGGNLASIHNFNTNYRIQCSVRALNQGQVWIGGRITGSGRCRHLQWVDGSR	179
WCgibbon QAWLTCQRCYGGNLASIHNFNTNYRIQCSVSGLNQGQVWIGGRITGSGRCRHLQWVDGSR	179
WHgibbon QAWFTCRRCYGGNLASIHNFNTNYRIQCSVSALNQGQVWIGGRITGSGRCRRLQWVDGSR	179
CEmacaque QAWFTCQRCYRGNLASIHNFNTNSRIQWSVRALNQGQVWIGGRITGSGRCRRFQWVDGSR	179
baboon QAWFTCQRCYRGNLASIHNFNTNSRIQWSVRALNQGQVWIGGRITGSGRCRRFQWVDGSR	178
mangabey QAWFTCQRCYRGNLASIHNFKTNSRIQWSVRALNQGQVWIGGRITGSGRCRRFQWVDGSR	178
AllensSM QAWFTCQRCYRGNLASIHNFNTNSRIQWSVSALNQGQVWIGGRITGSGRCRRFQWVDGSR	179
greenM EAWFTCQRCYRGNLASIHNFNTNSRIQWSVSALNQGQVWIGGRITGSGRCRRFQWVDGSR	179
colobus QAWFTCQRCYRGNLASIHNFNTNSRIHWSVSALNQGQVWIGGRITGSGRCRRFQWVDGSR	179
SNmonkey QAWFTCQRCYRGSLASIHNFNTNSRIQWSVSALNQGQVWIGGRITGSGRCRRFQWVDGSR	179
marmoset QAQLTCQRCYRGNLLSIHDCNLNYHIQLSVSMLNQGQVWIGGRIIGSGFCRRFEWVDGSH	175
squirrelM QARLTCQRCYRGNLVSIHNFNLNYRIQLSVRGLNQGQVWIGGRIIGSGRCRRFQWVDGSH	175
woollyM QAQLTCQRCYRGNLVSIHNFNLNYRIQLSVRGLNQGQVWIGGRIIGSGRGRCFRWVDGSH	175
howlerM QAQLTCQRCYRGNLVSIHNFNLNYRIQLSVRGLNQGQVWIGGRIIGSGRGRCFRWVDGSH	175
* ** *** * * *** * * ** ***** ****** *** * *****
human WNFAYWAAHQPWSRGGHCVALCTRGGHWRRAHCLRRLPFICSY	222
chimpanzee WNFAYWAAHQLWSRGGHCVALCTRGGHWRRAHCLRRLPFICSY	222
bonobo WNFAYWAAHQLWSRGGHCVALCTRGGHWRRAHCLRRLPFICSY	222
gorilla WNFAYWAARQPWSRGGHCVALCTRGGHWRRAHCLRRLPFICSY	222
orangutan WNFAYWATRQPWSHGGHCVALCTRGGHWRRTHCLRRLPFICSY	222
siamang WNFAYWAARQPWSRGGHCVSLCTRGGHWRLAHCLRRLPSICSY	222
WCgibbon WNFAYWAARQPWSRGGHCVSLCTRGGHWRRAHCLRRLPFICSY	222
WHgibbon WNFAYWAARQPWSRGGHCVSLCTRGGHWRRAHCLRRLPFICSY	222
CEmacaque WNFAYWAAHQPWSRGGHCVSLCTRGGHWRRAHCLRRLPFICSY	222
baboon WNFAYWAAHQPWSRGGHCVSLCTRGGHWRRAHCLRKLPFICSY	221
mangabey WNFAYWAAHQPWSRGGHCVSLCTRGGHWRRAHCLRKLPFICSY	221
AllensSM WNFAYWAAHQPWSRGGHCVSLCTRGGHWRRAHCLRRLPFICSY	222
greenM WNFAYWAAHQPWSRGGHCVSLCTRGGHWRRAHCLRRLPFICSY	222
colobus WNFAYWAAHQPWSRGGHCVSLCTRGGHWRRAHCLRKLPFICSY	222
SNmonkey WNFAYWAAHQPWSRGGHCVSLCTRGGHWRRAHCLRKLPFICSY	222
marmoset WNFAFWAAGQPSFHGGHCVALCTQGGHWHTAKCCRRLPFVCSY	218
squirrelM WNFAFWAAGQPSVRGGHCVALCTRGGHWRRAPCRRRLPFVCSY	218
woollyM WNFAFWAAGQPSVRGGHCVALCTRGGHWRRVPCSRHLPFLCSY	218
howlerM WNFAFWAAGQPSVRGGHCVALCTRGGHWRRVPCHRRLPFLCSY	218
**** ** * ***** *** **** * * ** ***
ECP: CLUSTAL O(1.2.1) multiple sequence alignment
human MVPKLFTSQICLLLLLGLMGVEGSLHARPPQFTRAQWFAIQHISLNPPRCTIAMRAINNY	60
chimpanzee MVPKLFTSQICLLLLLGLMGVEGSLHARPPQFTRAQWFAIQHISLNPPRCTIAMRVINNY	60
gorilla MVPKLFTSQICLLLLLGLMGVEGSLHARPPQFTRAQWFAIQHISLNPPRCTIAMRVINNY	60
rhesus MVPKLFTSQICLLLLLGLMGVEGSLHARPPQFTKAQWFAIQHINVNPPRCTIAMRVINNY	60
CEmacaque MVPKLFTSQICLLLLLGLMGVEGSLHARPPQFTKAQWFAIQHINVNPPRCTIAMRVINNY	60
baboon MVPKLFTSQICLLLLLGLMGVEGSLHSRPPQFTKAQWFAKQHINMNPPRCTIAMRVINRF	60
mangabey MVPKLFTSQICLLLLLGLMGVEGSLHARPPQFTKAQWFAIQHINMNPPRCTIAMRVINNY	60
drill MVPKLFTSQICLLLLLGLMGVEGSLHARPPQFTKAQWFAKQHISMNPPRCTIAMRVINRF	60
AllensSM MLPKLFTSQICLLLLLGLMGVEGSLHARSPQFTKARWFAIQHIKMNPPRCTIAMRVINNY	60
patas MVPKLFTSQICLLLLLGLMGVEGSLHVRPRQFTKAQWFAKQHINMNPSRCTIAMLVINRF	60
blueM MVPKLFTSQICLLLLLGLMGVEGSLHATPPHFTKAQWFAQQHINMNPSRCTIAMRVINRI	60
WolfsG MVPKLFTSQICLLLLLGLMGVEGSLHARPPQFTKARWFAIQHINMNPPRCTIAMRVINNY	60
colobus MAPKLFTSQICLLLLLGLMSVEGSLHAIPPQFTKAQWFAIQQINMNPPRCTIAMQVINNY	60
FLM MIPKLFTSQICLLLLLGLMGVEGSLHARPPQFTKAQWFAIQHINMNPPRCTIAMRVINNY	60
bonoboECPL MVPKLFTSQICLLLLLGLSGVGGSLHAKPRQFTRAQWFAIQHVSLNPPQCTTAMRVINNY	60
orangutanECPL MVPKLFTSQICLLLLLGLSGVGGSLHAKPRQFTRAQWFAIQHVSLNPPQCATAMRVINNY	60
* **************** .* **** :**:*:*** *::.:** :*: ** .**.
human RWRCKNQNTFLRTTFANVVNVCGNQSIRCPHNRTLNNCHRSRFRVPLLHCDLINPGAQNI	120
chimpanzee RWRCKNQNTFLRTTFANVVNVCGNQSIRCPHNRTLNNCHQSRFRVPLLHCDLINPGAQNI	120
gorilla RWRCKNQNTFLRTTFANVVNVCGNQSIRCLHNRTLNNCHRSRFRVPLLHCDLINPGAQNI	120
rhesus QRRCKNQNTFLRTTFANTVNVCRNRSIRCPHNRTLHNCHRSSYRVPLLHCDLINPGAQNI	120
CEmacaque QRRCKNQNTFLRTTFANTANVCRNQSIRCPRNRTLHNCHRSRYRVPLLHCDLINPAAQNI	120
baboon EQRCKDENTFLRTTFANVVKVCYNRSMRCPRNRTLHNCHRSRYRVPLLHCDLINPGAQNI	120
mangabey QRRCKNQNTFLRTTFANVVKVCYNRSMRCPRNRTLHNCHRSRYRVPLLHCDLINPGAQNI	120
drill EQRCKDENTFLRTTFANVVKVCYNRSMRCPRNRTLHNCHRSSYRVPLLHCDLINPGAQNI	120
AllensSM QRRCKNQNTFLRTTFANVANVCHNQSIRCPRNRTLHNCHRSSYRVPLLHCDLINPGAQNI	120
patas EQYCKNENTFLNTTFADVVNVCYNRSMRCPRNKTRHNCHRSSYQVPLLYCDLINRGERNI	120
blueM ERYCKDKNTFLHTAFADVVNVCYNRSMHCPHNRTLHNCHHSSYRVPLLQCDLINPGERNI	120
WolfsG QRRCKNQNTFLRTTFANVANVCRNQSMRCPRNRTLHNCHRSSYRVPLLHCDLINPGAQNI	120
colobus QGRCKNKNTFLRTAFPNVVNVCGNRSIRCAHNSTLYNCHRSRVRVPLLRCDLINPSAQNV	120
FLM RGRCKNQNTFLRTTFPNVVNVCRNRSIRCPHNSTLYNCHRSRVRVPLLHCDLINPGAQNV	120
bonoboECPL QRRCKDQNTFLRTTFANVVNVCGNPNITCPRNRTLHNCHRSRFQVPLLHCNLTNPGAQNI	120
orangutanECPL QRRCKDQNTFLRTTFANVVNVCGNPNITCPSNRSRNNCHHSGVQVPFIYCNLTTPSPQNI	120
. **::****.*:* :..:** * .: * * : ***:* :**:: *:* . . :*:
human SNCTYADRPGRRFYVVACDNRDPRDSPRYPVVPVHLDTTI	160
chimpanzee SNCRYADRPGRRFYVVACDNRDPRDSPRYPVVPVHLDATI	160
gorilla SNCRYADRPGRRFYVVACDNRDPQDSPRYPVVPVHLDTTI	160
rhesus STCRYADRPGRRFYVVACESRDPRDSPRYPVVPVHLDTII	160
CEmacaque STCRYADRPGRRFYVVACESRDPRDSPRYPVVPVHLDTII	160
baboon STCRYADRPGRRFYVVACESRDPRDSPRYPVVPVHLDTII	160
mangabey STCRYADRPRRKFYVVACENRNPRDSRRYPVVPVHLDTII	160
drill STCRYADRPRRKFYVVACENRNPRDSRRYPVVPVHLDTII	160
AllensSM STCRYADRPGRKFYVVACESRDPRDSPRYPVVPVHLDTII	160
patas SACRYADRPGQRFYVVACENRDPRDSPQYPVVPVHLDTII	160
blueM SACRYADRPGRKFYVVACANRDPRDSPRYPVVPVHLDSII	160
WolfsG STCRYADRPGRKFYVVACESRDPRDSPRYPVVPVHLDTII	160
colobus STCRYADRPGRRFYVVACERRDPRDSPRYPVVPVHLDATT	160
FLM STCRYADRPGWRFYVVACESRDPRDSPRYPVVPVHLDTII	160
bonoboECPL SNCKYADRTERRFYVVACDNRDPRDSPRYPVVPVHLDTTI	160
orangutanECPL SNCSYANITGRRFYIVACDNRDPRDSPQYPVVPVHLDTII	160
* * **: :**:*** *:*:** :*********:
